# Supplementary material for: Prediction of Chronological Age in Healthy Elderly Subjects with Machine Learning from MRI Brain Segmentation and Cortical Parcellation
Source: Brain Sci. 2022 Apr 29;12(5):579. doi: 10.3390/brainsci12050579 (PMC9139275; doi:10.3390/brainsci12050579)
Supplement: Supplementary file 1 [file brainsci-12-00579-s001.zip]

Archive with 1 entries (1 files):
- brainsci-1668206-supplementary.pdf
